# Supplementary material for: Microbial Diversity Associated with Gwell, a Traditional French Mesophilic Fermented Milk Inoculated with a Natural Starter
Source: Microorganisms. 2020 Jun 30;8(7):982. doi: 10.3390/microorganisms8070982 (PMC7409170; doi:10.3390/microorganisms8070982)
Supplement: Supplementary file 1 [file microorganisms-08-00982-s001.zip]

Archive with 5 entries (5 files):
- microorganisms-840804-Supplementary.edited/Supplementary_tables.aux
- microorganisms-840804-Supplementary.edited/Supplementary_tables.edited.pdf
- microorganisms-840804-Supplementary.edited/Supplementary_tables.edited.tex
- microorganisms-840804-Supplementary.edited/Supplementary_tables.log
- microorganisms-840804-Supplementary.edited/Supplementary_tables.synctex.gz
