# Supplementary material for: Microbial Diversity Associated with Gwell, a Traditional French Mesophilic Fermented Milk Inoculated with a Natural Starter
Source: Microorganisms. 2020 Jun 30;8(7):982. doi: 10.3390/microorganisms8070982 (PMC7409170; doi:10.3390/microorganisms8070982)
Supplement: Supplementary file 1 [file microorganisms-08-00982-s001.zip › microorganisms-840804-Supplementary.edited/Supplementary_tables.aux]

\relax 
\@writefile{lot}{\contentsline {table}{\numberline {S1}{\ignorespaces Detailed list of the primers used for the metabarcoding analysis. Illumina tails are showed in bold and frame-shift spacers are underlined.\relax }}{1}\protected@file@percent }
\@writefile{lot}{\contentsline {table}{\numberline {S2}{\ignorespaces Number of OTUs for the different species identified in the metabarcoding analysis. Total number of OTUs found across all samples, mean and median of the number of OTU per sample are shown.\relax }}{1}\protected@file@percent }
