# Supplementary material for: Microbial Diversity Associated with Gwell, a Traditional French Mesophilic Fermented Milk Inoculated with a Natural Starter
Source: Microorganisms. 2020 Jun 30;8(7):982. doi: 10.3390/microorganisms8070982 (PMC7409170; doi:10.3390/microorganisms8070982)
Supplement: Supplementary file 1 [file microorganisms-08-00982-s001.zip › microorganisms-840804-Supplementary.edited/Supplementary_tables.edited.tex]

\documentclass{article}
\usepackage[a4paper,margin=1cm,landscape]{geometry}
\usepackage{array}
\usepackage{caption}
\usepackage{setspace}
\newcolumntype{C}[1]{>{\centering\let\newline\\\arraybackslash\hspace{0pt}}m{#1}}
\newcolumntype{R}[1]{>{\raggedright\let\newline\\\arraybackslash\hspace{0pt}}m{#1}}
\renewcommand{\thetable}{S\arabic{table}}

\begin{document}
%\input{Figures/table_S1.tex}

% latex table generated in R 3.6.3 by xtable 1.8-4 package
% Wed Apr 22 17:15:20 2020
\begin{table}[ht]
\centering
\caption{Detailed list of the primers used for the metabarcoding analysis. Illumina tails are showed in bold and frame-shift spacers are underlined.} 
\begin{tabular}{C{3cm}C{3cm}R{20cm}}
  \hline
Genomic region & Primer name & Primer sequence \\ 
  \hline \\
16S V3-V4 & Illu4\_16SV3F & \textbf{TCGTCGGCAGCGTCAGATGTGTATAAGAGACAG}\underline{NNNN}TACGGRAGGCAGCAG \\ 
  16S V3-V4 & Illu6\_16SV3F & \textbf{TCGTCGGCAGCGTCAGATGTGTATAAGAGACAG}\underline{NNNNDV}TACGGRAGGCAGCAG \\ 
  16S V3-V4 & Illu8\_16SV3F & \textbf{TCGTCGGCAGCGTCAGATGTGTATAAGAGACAG}\underline{NNNNNNRM}TACGGRAGGCAGCAG \\ 
  16S V3-V4 & 
Illu4\_16SV4R & \textbf{GTCTCGTGGGCTCGGAGATGTGTATAAGAGACAG}\underline{NNNN}TACCAGGGTATCTAATCCT \\ 
  16S V3-V4 & Illu5\_16SV4R & \textbf{GTCTCGTGGGCTCGGAGATGTGTATAAGAGACAG}\underline{NNNNH}TACCAGGGTATCTAATCCT \\ 
  16S V3-V4 & Illu6\_16SV4R & \textbf{GTCTCGTGGGCTCGGAGATGTGTATAAGAGACAG}\underline{NNNNNW}TACCAGGGTATCTAATCCT \\ 
  ITS2 & Illu4\_ITS3tagmix1 & \textbf{TCGTCGGCAGCGTCAGATGTGTATAAGAGACAG}\underline{NNNN}CTAGACTCGTCATCGATGAAGAACGCAG \\ 
  ITS2 & Illu6\_ITS3tagmix1 & \textbf{TCGTCGGCAGCGTCAGATGTGTATAAGAGACAG}\underline{NNNNDV}CTAGACTCGTCATCGATGAAGAACGCAG  \\ 
  ITS2 & Illu8\_ITS3tagmix1 & \textbf{TCGTCGGCAGCGTCAGATGTGTATAAGAGACAG}\underline{NNNNNNRM}CTAGACTCGTCATCGATGAAGAACGCAG \\ 
  ITS2 & 
Illu4\_ITS4ngs & \textbf{GTCTCGTGGGCTCGGAGATGTGTATAAGAGACAG}\underline{NNNN}TTCCTSCGCTTATTGATATGC  \\ 
  ITS2 & Illu5\_ITS4ngs & \textbf{GTCTCGTGGGCTCGGAGATGTGTATAAGAGACAG}\underline{NNNNH}TTCCTSCGCTTATTGATATGC  \\ 
  ITS2 & Illu6\_ITS4ngs & \textbf{GTCTCGTGGGCTCGGAGATGTGTATAAGAGACAG}\underline{NNNNNW}TTCCTSCGCTTATTGATATGC  \\ 
   \hline
\end{tabular}
\end{table}


\vspace{2cm}
%\input{Figures/table_S2.tex}

% latex table generated in R 3.6.3 by xtable 1.8-4 package
% Tue Apr 21 12:13:33 2020
\centering
\begin{minipage}{0.5\textwidth}
	\centering
	\captionof{table}{Number of OTUs for the different species identified in the metabarcoding analysis. Total number of OTUs found across all samples, mean and median of the number of OTU per sample are shown.} 
	\begin{tabular}{lC{2cm}C{3cm}C{3cm}}
	  \hline
	Species & total number of OTU & mean number of OTU per sample & median number of OTU per sample \\ 
	  \hline
	Enterococcus sp. &   1 & 1.00 & 1.00 \\ 
	  Lactobacillus acidophilus &   2 & 2.00 & 2.00 \\ 
	  Lactobacillus helveticus &   1 & 1.00 & 1.00 \\ 
	  Lactococcus lactis &   5 & 2.31 & 2.00 \\ 
	  Lactococcus sp. &   3 & 1.20 & 1.00 \\ 
	  Streptococcus salivarius &   1 & 1.00 & 1.00 \\ 
	  Streptococcus saliviloxodontae &   2 & 1.44 & 1.00 \\ 
	  Streptococcus sp. &   2 & 1.17 & 1.00 \\ 
	  Geotrichum candidum &   1 & 1.00 & 1.00 \\ 
	  Kazachstania servazzii &   1 & 1.00 & 1.00 \\ 
	  Saccharomyces cerevisiae &   1 & 1.00 & 1.00 \\ 
	  Saccharomycetales sp. &   2 & 2.00 & 2.00 \\ 
	  Yarrowia lipolytica &   1 & 1.00 & 1.00 \\ 
	   \hline
	\end{tabular}
\end{minipage}


\end{document}
