# Supplementary material for: Microbial Diversity Associated with Gwell, a Traditional French Mesophilic Fermented Milk Inoculated with a Natural Starter
Source: Microorganisms. 2020 Jun 30;8(7):982. doi: 10.3390/microorganisms8070982 (PMC7409170; doi:10.3390/microorganisms8070982)
Supplement: Supplementary file 1 [file microorganisms-08-00982-s001.zip › microorganisms-840804-Supplementary.edited/Supplementary_tables.log]

This is pdfTeX, Version 3.14159265-2.6-1.40.20 (MiKTeX 2.9.7200 64-bit) (preloaded format=pdflatex 2019.11.20)  22 JUN 2020 17:08
entering extended mode
**./Supplementary_tables.tex
(Supplementary_tables.tex
LaTeX2e <2019-10-01>
("C:\Program Files\MiKTeX 2.9\tex/latex/base\article.cls"
Document Class: article 2019/08/27 v1.4j Standard LaTeX document class
("C:\Program Files\MiKTeX 2.9\tex/latex/base\size10.clo"
File: size10.clo 2019/08/27 v1.4j Standard LaTeX file (size option)
)
\c@part=\count80
\c@section=\count81
\c@subsection=\count82
\c@subsubsection=\count83
\c@paragraph=\count84
\c@subparagraph=\count85
\c@figure=\count86
\c@table=\count87
\abovecaptionskip=\skip41
\belowcaptionskip=\skip42
\bibindent=\dimen102
)
("C:\Program Files\MiKTeX 2.9\tex/latex/geometry\geometry.sty"
Package: geometry 2018/04/16 v5.8 Page Geometry

("C:\Program Files\MiKTeX 2.9\tex/latex/graphics\keyval.sty"
Package: keyval 2014/10/28 v1.15 key=value parser (DPC)
\KV@toks@=\toks14
)
(C:\Users\Matthew\AppData\Roaming\MiKTeX\2.9\tex/generic/iftex\ifpdf.sty
Package: ifpdf 2019/10/25 v3.4 ifpdf legacy package. Use iftex instead.

(C:\Users\Matthew\AppData\Roaming\MiKTeX\2.9\tex/generic/iftex\iftex.sty
Package: iftex 2019/11/07 v1.0c TeX engine tests
))
(C:\Users\Matthew\AppData\Roaming\MiKTeX\2.9\tex/generic/iftex\ifvtex.sty
Package: ifvtex 2019/10/25 v1.7 ifvtex legacy package. Use iftex instead.
)
(C:\Users\Matthew\AppData\Roaming\MiKTeX\2.9\tex/generic/iftex\ifxetex.sty
Package: ifxetex 2019/10/25 v0.7 ifxetex legacy package. Use iftex instead.
)
\Gm@cnth=\count88
\Gm@cntv=\count89
\c@Gm@tempcnt=\count90
\Gm@bindingoffset=\dimen103
\Gm@wd@mp=\dimen104
\Gm@odd@mp=\dimen105
\Gm@even@mp=\dimen106
\Gm@layoutwidth=\dimen107
\Gm@layoutheight=\dimen108
\Gm@layouthoffset=\dimen109
\Gm@layoutvoffset=\dimen110
\Gm@dimlist=\toks15

("C:\Program Files\MiKTeX 2.9\tex/latex/geometry\geometry.cfg"))
("C:\Program Files\MiKTeX 2.9\tex/latex/tools\array.sty"
Package: array 2019/08/31 v2.4l Tabular extension package (FMi)
\col@sep=\dimen111
\ar@mcellbox=\box27
\extrarowheight=\dimen112
\NC@list=\toks16
\extratabsurround=\skip43
\backup@length=\skip44
\ar@cellbox=\box28
)
(C:\Users\Matthew\AppData\Roaming\MiKTeX\2.9\tex/latex/caption\caption.sty
Package: caption 2019/09/01 v3.3d Customizing captions (AR)

(C:\Users\Matthew\AppData\Roaming\MiKTeX\2.9\tex/latex/caption\caption3.sty
Package: caption3 2019/09/01 v1.8d caption3 kernel (AR)
Package caption3 Info: TeX engine: e-TeX on input line 64.
\captionmargin=\dimen113
\captionmargin@=\dimen114
\captionwidth=\dimen115
\caption@tempdima=\dimen116
\caption@indent=\dimen117
\caption@parindent=\dimen118
\caption@hangindent=\dimen119
)
\c@caption@flags=\count91
\c@ContinuedFloat=\count92
)
(C:\Users\Matthew\AppData\Roaming\MiKTeX\2.9\tex/latex/setspace\setspace.sty
Package: setspace 2011/12/19 v6.7a set line spacing
)
(Supplementary_tables.aux)
\openout1 = `Supplementary_tables.aux'.

LaTeX Font Info:    Checking defaults for OML/cmm/m/it on input line 10.
LaTeX Font Info:    ... okay on input line 10.
LaTeX Font Info:    Checking defaults for T1/cmr/m/n on input line 10.
LaTeX Font Info:    ... okay on input line 10.
LaTeX Font Info:    Checking defaults for OT1/cmr/m/n on input line 10.
LaTeX Font Info:    ... okay on input line 10.
LaTeX Font Info:    Checking defaults for OMS/cmsy/m/n on input line 10.
LaTeX Font Info:    ... okay on input line 10.
LaTeX Font Info:    Checking defaults for OMX/cmex/m/n on input line 10.
LaTeX Font Info:    ... okay on input line 10.
LaTeX Font Info:    Checking defaults for U/cmr/m/n on input line 10.
LaTeX Font Info:    ... okay on input line 10.

*geometry* driver: auto-detecting
*geometry* detected driver: pdftex
*geometry* verbose mode - [ preamble ] result:
* driver: pdftex
* paper: a4paper
* layout: <same size as paper>
* layoutoffset:(h,v)=(0.0pt,0.0pt)
* modes: landscape 
* h-part:(L,W,R)=(28.45274pt, 788.14136pt, 28.45274pt)
* v-part:(T,H,B)=(28.45274pt, 540.60239pt, 28.45274pt)
* \paperwidth=845.04684pt
* \paperheight=597.50787pt
* \textwidth=788.14136pt
* \textheight=540.60239pt
* \oddsidemargin=-43.81725pt
* \evensidemargin=-43.81725pt
* \topmargin=-80.81725pt
* \headheight=12.0pt
* \headsep=25.0pt
* \topskip=10.0pt
* \footskip=30.0pt
* \marginparwidth=65.0pt
* \marginparsep=11.0pt
* \columnsep=10.0pt
* \skip\footins=9.0pt plus 4.0pt minus 2.0pt
* \hoffset=0.0pt
* \voffset=0.0pt
* \mag=1000
* \@twocolumnfalse
* \@twosidefalse
* \@mparswitchfalse
* \@reversemarginfalse
* (1in=72.27pt=25.4mm, 1cm=28.453pt)

Package caption Info: Begin \AtBeginDocument code.
Package caption Info: End \AtBeginDocument code.
LaTeX Font Info:    External font `cmex10' loaded for size
(Font)              <7> on input line 18.
LaTeX Font Info:    External font `cmex10' loaded for size
(Font)              <5> on input line 18.

Overfull \hbox (15.30167pt too wide) in paragraph at lines 51--70
 [][] 
 []

[1

{C:/Users/Matthew/AppData/Local/MiKTeX/2.9/pdftex/config/pdftex.map}]
(Supplementary_tables.aux) ) 
Here is how much of TeX's memory you used:
 1994 strings out of 492452
 32680 string characters out of 3129801
 117337 words of memory out of 3000000
 6403 multiletter control sequences out of 15000+200000
 3948 words of font info for 15 fonts, out of 3000000 for 9000
 1141 hyphenation exceptions out of 8191
 38i,12n,42p,346b,266s stack positions out of 5000i,500n,10000p,200000b,50000s
<C:/Program Files/MiKTeX 2.9/fonts/type1/public/ams
fonts/cm/cmbx10.pfb><C:/Program Files/MiKTeX 2.9/fonts/type1/public/amsfonts/cm
/cmr10.pfb>
Output written on Supplementary_tables.pdf (1 page, 34248 bytes).
PDF statistics:
 14 PDF objects out of 1000 (max. 8388607)
 0 named destinations out of 1000 (max. 500000)
 1 words of extra memory for PDF output out of 10000 (max. 10000000)
